# Supplementary material for: Performance of a Mobile 3D Camera to Evaluate Simulated Pathological Gait in Practical Scenarios
Source: Sensors (Basel). 2023 Aug 4;23(15):6944. doi: 10.3390/s23156944 (PMC10422615; doi:10.3390/s23156944)
Supplement: Supplementary file 1 [file sensors-23-06944-s001.zip]

Archive with 5 entries (5 files):
- Statistics_SPSS_code/Dataset_Robot_Xsense.sav
- Statistics_SPSS_code/README.html
- Statistics_SPSS_code/Results_statistics.spv
- Statistics_SPSS_code/summary_results.pdf
- Statistics_SPSS_code/Syntax_Robot_Xsense.sps
