# Supplementary material for: Performance of a Mobile 3D Camera to Evaluate Simulated Pathological Gait in Practical Scenarios
Source: Sensors (Basel). 2023 Aug 4;23(15):6944. doi: 10.3390/s23156944 (PMC10422615; doi:10.3390/s23156944)
Supplement: Supplementary file 1 [file sensors-23-06944-s001.zip › Statistics_SPSS_code/Syntax_Robot_Xsense.sps]

* Encoding: UTF-8.

* Generalized Estimating Equations.
GENLIN leftsteptimes BY System CONDITION (ORDER=DESCENDING)
  /MODEL System System*CONDITION INTERCEPT=YES
 DISTRIBUTION=NORMAL LINK=IDENTITY
  /CRITERIA SCALE=MLE PCONVERGE=1E-006(ABSOLUTE) SINGULAR=1E-012 ANALYSISTYPE=3(WALD) CILEVEL=95 
    LIKELIHOOD=FULL
  /EMMEANS TABLES=System SCALE=ORIGINAL COMPARE=System CONTRAST=PAIRWISE PADJUST=LSD
  /EMMEANS TABLES=System*CONDITION SCALE=ORIGINAL COMPARE=System*CONDITION CONTRAST=PAIRWISE 
    PADJUST=LSD
  /REPEATED SUBJECT=PARTICIPANT WITHINSUBJECT=System*CONDITION*StrideNumber SORT=YES 
    CORRTYPE=EXCHANGEABLE ADJUSTCORR=YES COVB=ROBUST MAXITERATIONS=100 PCONVERGE=1e-006(ABSOLUTE) 
    UPDATECORR=1
  /MISSING CLASSMISSING=EXCLUDE
  /PRINT CPS DESCRIPTIVES MODELINFO FIT SUMMARY SOLUTION.

* Generalized Estimating Equations.
GENLIN kneemax.extensionbeforeheelstrikedegree BY System CONDITION (ORDER=DESCENDING)
  /MODEL System System*CONDITION INTERCEPT=YES
 DISTRIBUTION=NORMAL LINK=IDENTITY
  /CRITERIA SCALE=MLE PCONVERGE=1E-006(ABSOLUTE) SINGULAR=1E-012 ANALYSISTYPE=3(WALD) CILEVEL=95 
    LIKELIHOOD=FULL
  /EMMEANS TABLES=System SCALE=ORIGINAL COMPARE=System CONTRAST=PAIRWISE PADJUST=LSD
  /EMMEANS TABLES=System*CONDITION SCALE=ORIGINAL COMPARE=System*CONDITION CONTRAST=PAIRWISE 
    PADJUST=LSD
  /REPEATED SUBJECT=PARTICIPANT WITHINSUBJECT=System*CONDITION*StrideNumber SORT=YES 
    CORRTYPE=EXCHANGEABLE ADJUSTCORR=YES COVB=ROBUST MAXITERATIONS=100 PCONVERGE=1e-006(ABSOLUTE) 
    UPDATECORR=1
  /MISSING CLASSMISSING=EXCLUDE
  /PRINT CPS DESCRIPTIVES MODELINFO FIT SUMMARY SOLUTION.
